# Supplementary material for: Dietary Contamination with a Neonicotinoid (Clothianidin) Gradient Triggers Specific Dysbiosis Signatures of Microbiota Activity along the Honeybee (Apis mellifera) Digestive Tract
Source: Microorganisms. 2021 Nov 2;9(11):2283. doi: 10.3390/microorganisms9112283 (PMC8619528; doi:10.3390/microorganisms9112283)
Supplement: Supplementary file 1 [file microorganisms-09-02283-s001.zip]

Archive with 1 entries (1 files):
- microorganisms-1412046-supplementary.pdf
